# Supplementary material for: Time-Dependent Reduction of Calcium Oscillations in Adipose-Derived Stem Cells Differentiating towards Adipogenic and Osteogenic Lineage
Source: Biomolecules. 2021 Sep 23;11(10):1400. doi: 10.3390/biom11101400 (PMC8533133; doi:10.3390/biom11101400)
Supplement: Supplementary file 1 [file biomolecules-11-01400-s001.zip]

Archive with 1 entries (1 files):
- biomolecules-1318860-supplementary.pdf
